# Supplementary material for: P63-negative pulmonary NUT carcinoma arising in the elderly: a case report
Source: Diagn Pathol. 2020 Nov 11;15:134. doi: 10.1186/s13000-020-01053-4 (PMC7657348; doi:10.1186/s13000-020-01053-4)
Supplement: Supplementary file 1 — Additional file 1. Published primary pulmonary NUT carcinoma cases and the present case. Abbreviations: N/A indicates not available. [file 13000_2020_1053_MOESM1_ESM.xlsx]

## Sheet: Additional file 1
																Immunohistochemistry (IHC)
No.	Author	Year	Age	Gender	Symptoms	Smoking history	Tumor size (mm)	Location	Pleural effusion	Intraplumonary metastasis	Lymphadenopathy	Distant metastasis	Diagnosis	Fusion	Squamous differentiation	p63	p40	synaptophysin	chromogranin A	CD56
1	French et al.	2004	16	M	N/A	N/A	N/A	N/A	N/A	N/A	N/A	N/A	FISH	BRD4-NUT	+	N/A	N/A	N/A	N/A	N/A
2	Fujioka et al.	2010	16	M	dyspnea	-	24x24x13	Left hilum	N/A	N/A	mediastinal	N/A	NUT IHC, FISH	NUT variant	+	N/A	N/A	N/A	N/A	N/A
3	Filippakopoulos et al., Grayson et al., Bair et al., Sholl et al.	2010, 2014, 2015	30	M	cough, hemoptysis, shoulder pain	+	80x60	Left lower lobe, central	+	N/A	mediastinal, subcarinal, hilar	liver, bone	NUT IHC, FISH	BRD4-NUT	N/A	positive (diffuse)	N/A	positive (focal)	negative	N/A
4	Zhu et al.	2011	42	M	cough, breathlessness, chest pressure	N/A	92x61	Right lower lobe, central	+	N/A	mediastinal, subcarinal	N/A	NUT IHC, FISH	BRD3-NUT	N/A	N/A	N/A	N/A	N/A	N/A
5	Santis et al.	2011	28	M	chest pain, hemoptysis	N/A	N/A	Left upper lobe, central	N/A	N/A	paratracheal	N/A	Cytogenetics	t(15;19)	-	N/A	N/A	N/A	N/A	N/A
6	Tanaka et al.	2012	14	M	cough, chest pain	N/A	35x28x25	Left lower lobe, central	+	N/A	N/A	bone	NUT IHC, RT-PCR	BRD4-NUT	-	positive	N/A	negative	negative	N/A
7	Tanaka et al.	2012	7	F	cough, lumbago, coxalgia	N/A	N/A	Left lower lobe, central	N/A	N/A	N/A	bone	NUT IHC, RT-PCR	BRD4-NUT	+	positive	N/A	negative	negative	N/A
8	Parikh et al.	2013	36	M	cough, chest pain	-	60x60	Right hilum	+	N/A	subcarinal, supraclavicular	-	NUT IHC, FISH	BRD4-NUT	N/A	N/A	N/A	N/A	N/A	positive (focal)
9	Taniyama et al.	2014	24	M	N/A	N/A	N/A	N/A	N/A	N/A	N/A	+	NUT IHC	N/A	-	N/A	N/A	N/A	N/A	positive
10	Taniyama et al.	2014	29	F	N/A	N/A	N/A	N/A	N/A	N/A	N/A	+	NUT IHC	N/A	-	N/A	N/A	negative	negative	negative
11	Ueki et al.	2014	12	F	back pain, emaciation, facial pallor	-	50	Right hilum	N/A	N/A	supraclavicular	liver	FISH	BRD4-NUT	+	positive (difuse)	N/A	negative	negative	positive
12	Puliyel et al.	2014	13	F	cough	-	80x67	Right hilum	+	N/A	supraclavicular, mediastinal, mammary, subphrenic	bone	NUT IHC, FISH	NUT variant	N/A	N/A	N/A	negative	negative	N/A
13	Bair et al., Sholl et al.	2014, 2015	23	M	cough	+	110x60	Right lower lobe, central	+	N/A	mediastinal subcarinal, hilar	-	NUT IHC, FISH	BRD4-NUT	N/A	positive (multifocal)	positive	N/A	N/A	N/A
14	French et al., Sholl et al.	2014, 2015	37	M	cough	-	70x40	Right lower lobe, central	+	N/A	supraclavicular, hilar, mediastinal, paresophageal	liver, bone	NUT IHC, FISH	BRD4-NUT	N/A	positive (diffuse)	N/A	negative	negative	positive (focal)
15	Bair et al., Sholl et al.	2014, 2015	63	M	cough, dyspnea, hemoptysis	+	110x100	Left upper lobe, central	+	N/A	supraclavicular, mediastinal, hilar	-	NUT IHC, FISH	BRD3-NUT	N/A	positive (diffuse)	N/A	negative	N/A	N/A
16	Bair et al., Sholl et al.	2014, 2015	26	M	fever	-	90x80	Right lower lobe, central	+	N/A	mediastinal, subcarinal, hilar	-	NUT IHC, FISH	BRD4-NUT	N/A	positive (diffuse)	N/A	negative	negative	negative
17	Sholl et al.	2015	68	F	N/A	N/A	N/A	N/A	N/A	N/A	N/A	N/A	NUT IHC, FISH	BRD4-NUT	N/A	positive (diffuse)	positive	negative	negative	negatie
18	Sholl et al.	2015	21	F	cough, right flank and shoulder pain	-	50x50	Right lower lobe, central	+	N/A	mediastinal, subcarinal, hilar	subcutis, bone	NUT IHC, FISH	BRD4-NUT	N/A	positive (scattered)	positive	N/A	N/A	N/A
19	Sholl et al.	2015	63	F	cough, right chest/back/shoulder pain	-	80x50	Right upper lobe, central	+	N/A	supraclavicular, hilar, mediastinal, axillary	bone	NUT IHC, FISH	NUT variant	N/A	positive (multifocal-diffuse)	positive	negative	negative	N/A
20	Sholl et al.	2015	29	F	cough, fever	+	100x100	Right middle lobe	+	N/A	hilar, mediastinal	-	NUT IHC, FISH	BRD4-NUT	N/A	positive (scattered)	N/A	N/A	N/A	N/A
21	Policarpio-Nicolas et al.	2015	34	M	cough, dyspnea, interscapular pain	N/A	N/A	hilum	N/A	N/A	mediastinal	N/A	NUT IHC	N/A	-	positive	N/A	neuroendocrine markers were negative
22	Suzuki et al., Kuroda et al.	2015	36	F	cough, wheezing	N/A	75x38x35	Left lower lobe, central	N/A	N/A	mediastinal	liver, breast, bone	NUT IHC, FISH	BRD3-NUT	+	positive (focal)	N/A	negative	negative	negative
23	Harms et al.	2015	31	F	cough	N/A	42	Left hilum	N/A	N/A	N/A	N/A	NUT IHC, FISH, RT-PCR	NSD3-NUT	+	positive	positive	N/A	N/A	N/A
24	Raza et al.	2015	36	M	N/A	N/A	90	Right lung, central	N/A	N/A	N/A	N/A	FISH	BRD4-NUT	N/A	N/A	N/A	positive	N/A	N/A
25	Bishop et al.	2016	22	M	N/A	N/A	N/A	N/A	N/A	N/A	N/A	N/A	FISH	BRD4-NUT	N/A	N/A	N/A	N/A	N/A	N/A
26	Bishop et al.	2016	26	F	N/A	N/A	N/A	N/A	N/A	N/A	N/A	N/A	NUT IHC	N/A	N/A	N/A	N/A	N/A	N/A	N/A
27	Wasserman et al.	2016	N/A	N/A	N/A	N/A	N/A	N/A	N/A	N/A	N/A	N/A	N/A	N/A	N/A	N/A	N/A	N/A	N/A	N/A
28	Bernaldez et al.	2016	23	M	pain in the right hemithorax radiating to the shoulder, asthenia	+	N/A	Right upper lobe	+	N/A	paratracheal, mediastinal	bone	NUT IHC	N/A	N/A	N/A	N/A	N/A	N/A	N/A
29	Stathis et al.	2016	39	F	none (incidentally found by follow-up of breast cancer)	N/A	30x20	Left lower lobe	-	N/A	mediastinal	subcutis, muscle, bone	NUT IHC, FISH	BRD4-NUT	N/A	N/A	N/A	N/A	N/A	N/A
30	Cao et al.	2017	48	M	bloody sputum, breathlessness	+	77x74x60	Righ lung, central	N/A	N/A	intrapulmonary, mediastinal, subcarinal	bone	NUT IHC	N/A	+	positive	negative	negative	negative	N/A
31	Lemelle et al.	2017	15	F	N/A	N/A	N/A	N/A	N/A	N/A	N/A	N/A	FISH	BRD4-NUT	N/A	N/A	N/A	N/A	N/A	N/A
32	Lemelle et al.	2017	16	F	N/A	N/A	N/A	N/A	N/A	N/A	N/A	N/A	Cytogenetics	t(15;19)(q13;p13)	N/A	N/A	N/A	N/A	N/A	N/A
33	Lee et al.	2017	33	F	chest pain	N/A	98	N/A	N/A	N/A	+	+	NUT IHC, FISH	N/A	N/A	positive	N/A	N/A	N/A	N/A
34	Lee et al.	2017	34	M	dyspnea	N/A	96	N/A	N/A	N/A	+	+	NUT IHC, FISH	N/A	N/A	positive (focal)	N/A	N/A	N/A	N/A
35	Karakus et al.	2017	6	N/A	N/A	N/A	N/A	N/A	N/A	N/A	N/A	N/A	N/A	N/A	N/A	N/A	N/A	N/A	N/A	N/A
36	Baras et al.	2018	39	M	cough	-	120x70x60	Left lower lobe, central	N/A	N/A	hilum, mediastinal	bone	NUT IHC, FISH	BRD4-NUT	+	positive	N/A	negative	N/A	N/A
37	Lee et al.	2018	45	M	cough	N/A	38	Right lower lobe, central	N/A	N/A	mediastinal	-	NUT IHC	N/A	+	positive	N/A	N/A	N/A	N/A
38	Lee et al.	2018	32	M	cough, bloody sputum, chest pain	N/A	55	Left lower lobe	N/A	N/A	mediastinal	liver, adrenal gland	NUT IHC	N/A	+	positive	N/A	N/A	N/A	negative
39	Maruyama et al.	2018	57	M	cough	-	90x90	Left upper lobe	+	N/A	hilar, mediastinal, supraclavicular	N/A	NUT IHC	N/A	N/A	N/A	negative	N/A	N/A	N/A
40	Liu et al.	2018	45	F	cough	-	63x46	Right middle lobe, central	+	-	hilar, subcarinal	-	NUT IHC	N/A	+	N/A	N/A	N/A	N/A	N/A
41	Elnair et al.	2018	early 20s	M	chest pain, breathlessness	+	N/A	Right middle lobe	+	N/A	hilar, subcarinal, mediastinal	bone	N/A	N/A	+	positive (diffuse)	N/A	N/A	N/A	negative
42	Patil et al.	2019	N/A	N/A	N/A	N/A	N/A	Left lower lobe	N/A	N/A	N/A	N/A	NUT IHC	N/A	N/A	N/A	N/A	N/A	N/A	N/A
43	Mao et al.	2019	21	F	cough	N/A	57x54x45	Left hilum	+	N/A	N/A	-	NUT IHC, Next generation sequencing	BRD4-NUT	-	positive	negative	positive (focal)	negative	negative
44	Jung et al.	2019	68	M	hemoptysis	N/A	61	N/A	N/A	N/A	+	-	NUT IHC, FISH	N/A	N/A	positive	N/A	negative	negative	negative
45	Jung et al.	2019	73	F	cough	N/A	25	N/A	N/A	N/A	-	-	NUT IHC, FISH	N/A	N/A	N/A	N/A	negative	negative	negative
46	Pelosi et al.	2019	30	M	chest pain	-	65	Left lower lobe	+	N/A	mediasinal	-	NUT IHC, FISH	BRD4-NUT	-	positive (diffuse)	positive (diffuse)	negative	negative	negative
47	Stevens et al.	2019	36	M	N/A	N/A	N/A	N/A	N/A	N/A	N/A	N/A	Next generation sequencing	BRD4-NUT	-	positive	N/A	positive	N/A	N/A
48	Stevens et al.	2019	44	M	N/A	N/A	N/A	N/A	N/A	N/A	N/A	N/A	Next generation sequencing	BRD4-NUT	+	positive	N/A	N/A	N/A	N/A
49	Lai et al.	2019	38	F	cough, breathlessness, chest pain, nausea, vomiting, dizziness	+	66x60x57	Left upper lobe, central	+	N/A	hilar, mediastinal, cervical, supraclavicular	N/A	NUT IHC, Cytogenetics	t(15;19)	N/A	N/A	N/A	N/A	N/A	N/A
50	Pezzuto et al.	2020	72	F	cough, bloody sputum	-	75	Left lower lobe	N/A	N/A	N/A	N/A	NUT IHC, FISH	BRD4-NUT	N/A	N/A	negative	positive (focal)	negative	negative
51	Xie et al.	2020	23	M	cough, chest pain	+	55x41	Right upper lobe, central	+	-	hilar, mediastinal	N/A	NUT IHC, FISH	-	-	positive	N/A	negative	negative	N/A
52	Xie et al.	2020	53	M	cough	+	54x37	Right upper lobe, central	+	-	supraclavicular, hilar, mediastinal	bone, adrenal gland	NUT IHC, FISH	N/A	-	positive	positive	negative	negative	N/A
53	Xie et al.	2020	30	F	cough	-	47x47x47	Right lower lobe, central	+	-	supraclavicular, hilar, axillary, mediastinal	bone	NUT IHC, FISH	-	-	positive	N/A	negative	negative	N/A
54	Xie et al.	2020	25	M	cough, chest pain, dyspnea	+	127x100x64	Right lower lobe, central	+	+	hilar, mediastinal	pericardium, back	NUT IHC, FISH	-	-	N/A	negative	N/A	N/A	N/A
55	Xie et al.	2020	74	M	cough, hemoptysis	+	27x20 (left), 53x48 (right)	Left lower lobe, peripheral., Right upper lobe, peripheral	-	N/A	supraclavicular, hilar, mediastinal	-	NUT IHC, FISH	-	-	positive (focal)	positive (focal)	negative	negative	N/A
56	Our case		82	M	cough	+	25x12x10	Right upper lobe, peripheral	-	+	-	-	NUT IHC, FISH, Next generation sequencing	BRD4-NUT	-	negative	negative	negative	positive (focal)	negative
